# Supplementary material for: Suppression treatment differentially influences the microbial community and the occurrence of broad host range plasmids in the rhizosphere of the model cover crop Avena sativa L
Source: PLoS One. 2019 Oct 9;14(10):e0223600. doi: 10.1371/journal.pone.0223600 (PMC6785065; doi:10.1371/journal.pone.0223600)
Supplement: S1 File — (XLSX) [file pone.0223600.s003.xlsx]

## Sheet: Respiratory_responses
Sample	AUC (NRFU * h)											Treatment
	Phe	Asp	Sar	Cel	Xyl	Pyr	Fum	Cum	Tween	ExC	ExG
C1.4D	9.1872	8.7789	8.8803	8.1576	8.3028	8.0144	8.3155	7.3752	7.7571	6.4486	3.1039	C.4D
C2.4D	8.9905	8.4708	7.7189	8.8134	8.4986	8.5769	8.451	9.7451	6.5274	6.471	3.9664	C.4D
C3.4D	9.483	10.0167	8.2362	9.3041	9.2855	8.4525	8.9745	10.0206	7.7341	7.6744	7.8672	C.4D
C4.4D	9.4537	10.5181	9.0372	10.5997	9.7165	9.9724	9.9514	10.2601	7.4451	7.5903	6.9488	C.4D
G1.4D	10.6629	10.9139	8.5117	8.6374	8.0179	8.5757	8.6015	10.3366	7.5485	8.2506	5.7667	G.4D
G2.4D	11.484	10.1096	10.3602	10.2906	9.875	10.0881	10.0044	10.8852	9.4302	8.0734	6.1356	G.4D
G3.4D	12.0167	11.7082	10.2942	8.4535	9.3185	11.1684	11.4809	12.2308	12.0201	10.0599	6.9475	G.4D
G4.4D	12.7859	12.7393	11.7924	10.7184	9.8756	9.8832	10.0508	11.5172	10.661	10.5686	8.3948	G.4D
C1.10D	5.8782	8.1484	2.8184	5.2708	5.8084	5.1735	4.9344	8.1602	2.3212	4.4646	7.6749	C.10D
C2.10D	5.6499	6.3937	2.1555	5.4587	4.5494	4.1924	3.6166	6.6407	1.7666	3.124	7.4778	C.10D
C3.10D	6.5942	8.1122	3.2928	7.3858	6.5826	7.0281	6.3851	8.6614	2.5776	4.567	8.691	C.10D
C4.10D	4.8795	7.1429	2.8644	5.5233	4.3074	4.0578	3.3937	6.4957	1.9254	3.1182	9.0317	C.10D
G1.10D	6.0939	7.0615	3.3786	5.8816	5.0024	4.7661	4.6185	7.1727	1.85	3.2524	7.497	G.10D
G2.10D	6.8551	8.2599	4.3524	7.8511	7.4043	7.4296	7.9141	9.235	2.7176	5.8032	9.5321	G.10D
G3.10D	9.635	8.8874	6.347	9.7483	9.3005	9.4523	9.1943	12.0497	4.0161	7.0194	8.1715	G.10D
G4.10D	6.1651	8.649	3.7079	6.5795	5.1585	7.3438	6.606	9.2712	2.8039	5.1705	10.0484	G.10D
C1.17D	6.3265	8.1115	4.5241	6.7272	6.1541	5.2647	5.159	7.6589	3.6752	4.0635	7.7218	C.17D
C2.17D	5.6847	6.8323	4.0759	7.0374	6.1726	4.3166	4.3197	6.0605	3.0694	2.9302	7.8203	C.17D
C3.17D	1.6168	2.1188	1.3069	1.6781	1.5907	1.469	1.2991	2.2174	1.3809	1.3493	4.4074	C.17D
C4.17D	3.7923	5.159	3.1959	5.5029	1.469	3.7962	3.7569	6.2508	2.9226	3.0658	8.5725	C.17D
G1.17D	4.7917	5.8361	3.5498	5.5404	4.5465	4.044	3.3125	6.4292	3.3951	3.4057	7.8193	G.17D
G2.17D	6.5959	8.8586	6.9247	8.573	4.49	7.9417	7.4213	8.2803	5.8745	5.4667	8.9259	G.17D
G3.17D	6.9742	8.8905	7.0397	9.475	8.5713	8.5696	8.9547	10.2496	7.0717	7.1215	10.8415	G.17D
G4.17D	6.324	8.847	6.4882	9.1113	8.5562	8.0005	7.7887	9.8589	5.2155	5.9195	9.3617	G.17D
C1.26D	8.4053	8.8048	7.9486	8.8204	7.9074	7.5202	4.4372	4.5324	3.3192	5.8318	8.2147	C.26D
C2.26D	3.1311	3.6521	2.6026	2.7297	2.1335	1.7973	1.982	3.2442	1.8895	1.9643	6.5012	C.26D
C3.26D	5.5857	5.8979	4.0156	5.269	3.9439	3.2313	6.1054	5.8201	5.445	7.0141	7.9623	C.26D
C4.26D	4.9364	5.9984	3.8528	4.7728	4.0339	2.97	4.7901	6.0932	4.6694	4.4837	8.6393	C.26D
G1.26D	9.3211	9.9547	10.1004	10.5171	10.4027	10.5574	10.6248	9.7449	10.3039	9.7507	6.4096	G.26D
G2.26D	8.5104	8.936	8.6077	9.2789	9.8103	9.4035	8.9586	9.285	8.9686	9.7834	8.2765	G.26D
G3.26D	10.8244	11.0065	10.7534	10.2749	10.9819	11.11	11.7018	11.2699	11.6213	9.7834	9.1611	G.26D
G4.26D	11.4224	11.1563	10.7898	10.9275	8.4719	11.4892	11.141	10.6229	11.3277	10.7915	9.3589	G.26D

## Sheet: qPCR_Eubacteria
Sample	Template DNA (µg) per reaction	Cт	Gene copy number	Gene copy number / µg DNA	Log gene copy number / µg DNA	Sampling date	Suppression
C1.4D	0.01	14.4266	28053826	2805382600	9.44799	4D	Mowing
C2.4D	0.011	13.9887	36897860	3.35435e+09	9.52561	4D	Mowing
C3.4D	0.0099	14.1105	34190868	3.45362e+09	9.53827	4D	Mowing
C4.4D	0.0095	14.0433	35657632	3.75343e+09	9.57443	4D	Mowing
G1.4D	0.0098	14.032	35911892	3.66448e+09	9.56401	4D	Glyphosate
G2.4D	0.0085	14.413	28293972	3.3287e+09	9.52227	4D	Glyphosate
G3.4D	0.0071	13.981	37075976	5.22197e+09	9.71783	4D	Glyphosate
G4.4D	0.0056	14.4019	28492188	5.08789e+09	9.70654	4D	Glyphosate
C1.10D	0.0089	14.466	27371950	3075500000	9.48792	10D	Mowing
C2.10D	0.008	14.7198	23351950	2918993750	9.46523	10D	Mowing
C3.10D	0.0087	14.8358	21716788	2.49618e+09	9.39728	10D	Mowing
C4.10D	0.009	14.384	28812908	3.20143e+09	9.50534	10D	Mowing
G1.10D	0.01	14.352	29395618	2939561800	9.46828	10D	Glyphosate
G2.10D	0.0087	14.6022	25135612	2.88915e+09	9.46077	10D	Glyphosate
G3.10D	0.0096	14.1056	34295960	3.5725e+09	9.55297	10D	Glyphosate
G4.10D	0.0079	14.612	24980938	3.16214e+09	9.49998	10D	Glyphosate
C1.17D	0.0096	15.0124	19444950	2.02552e+09	9.30654	17D	Mowing
C2.17D	0.0078	16.086	9932564	1.27341e+09	9.10497	17D	Mowing
C3.17D	0.0084	15.5935	13517411	1.60922e+09	9.20661	17D	Mowing
C4.17D	0.0077	15.4564	14728115	1.91274e+09	9.28166	17D	Mowing
G1.17D	0.0076	15.4599	14696071	1.93369e+09	9.28639	17D	Glyphosate
G2.17D	0.011	14.8321	21767336	1.97885e+09	9.29641	17D	Glyphosate
G3.17D	0.0053	15.2674	16577557	3.12784e+09	9.49524	17D	Glyphosate
G4.17D	0.0088	14.8098	22073890	2.5084e+09	9.3994	17D	Glyphosate
C1.26D	0.015	14.9406	20338192	1.35588e+09	9.13222	26D	Mowing
C2.26D	0.0098	15.9674	10697651	1.0916e+09	9.03806	26D	Mowing
C3.26D	0.011	15.1272	18097130	1.64519e+09	9.21622	26D	Mowing
C4.26D	0.0096	14.9869	19757502	2.05807e+09	9.31346	26D	Mowing
G1.26D	0.0096	14.7871	22388424	2332127500	9.36775	26D	Glyphosate
G2.26D	0.009	15.4266	15005358	1.66726e+09	9.222	26D	Glyphosate
G3.26D	0.01	14.8307	21786386	2178638600	9.33819	26D	Glyphosate
G4.26D	0.0095	16.8825	6034055	6.35164e+08	8.80289	26D	Glyphosate

## Sheet: qPCR_Archaea
Sample	Template DNA (µg) per reaction	Cт	Gene copy number	Gene copy number / µg DNA	Log gene copy number / µg DNA	Sampling date	Suppression
C1.4D	0.01	19.5455	48558.4	4.85584e+06	6.68626	4D	Mowing
C2.4D	0.011	19.928	38197.4	3.47249e+06	6.54064	4D	Mowing
C3.4D	0.0099	19.7008	44050.2	4.44952e+06	6.64831	4D	Mowing
C4.4D	0.0095	19.4532	51452.3	5.41603e+06	6.73368	4D	Mowing
G1.4D	0.0098	19.5908	47196.7	4.81599e+06	6.68269	4D	Glyphosate
G2.4D	0.0085	19.0653	65627.9	7.72092e+06	6.88767	4D	Glyphosate
G3.4D	0.0071	19.3973	53290.3	7.50567e+06	6.87539	4D	Glyphosate
G4.4D	0.0056	19.7274	32671.7	5.83422e+06	6.76598	4D	Glyphosate
C1.10D	0.0089	19.1286	63075.4	7.08713e+06	6.85047	10D	Mowing
C2.10D	0.008	18.6697	84114	1.05143e+07	7.02178	10D	Mowing
C3.10D	0.0087	19.5632	48022.5	5.51983e+06	6.74193	10D	Mowing
C4.10D	0.009	18.446	96788.7	1.07543e+07	7.03158	10D	Mowing
G1.10D	0.01	18.8922	73157.3	7.31573e+06	6.86426	10D	Glyphosate
G2.10D	0.0087	18.2622	108622	1.24852e+07	7.0964	10D	Glyphosate
G3.10D	0.0096	18.6961	82736.3	8.61837e+06	6.93542	10D	Glyphosate
G4.10D	0.0079	18.8653	74403	9.41811e+06	6.97396	10D	Glyphosate
C1.17D	0.0096	18.8319	75976.8	7.91425e+06	6.89841	17D	Mowing
C2.17D	0.0078	18.4336	97543.8	1.25056e+07	7.09711	17D	Mowing
C3.17D	0.0084	19.2265	59316.6	7.0615e+06	6.8489	17D	Mowing
C4.17D	0.0077	19.1308	62987.2	8.18016e+06	6.91276	17D	Mowing
G1.17D	0.0076	19.3954	53352.5	7.02006e+06	6.84634	17D	Glyphosate
G2.17D	0.011	17.806	144612	1.31466e+07	7.11881	17D	Glyphosate
G3.17D	0.0053	20.1387	33468.4	6.3148e+06	6.80036	17D	Glyphosate
G4.17D	0.0088	18.4636	95729.3	1.08783e+07	7.03656	17D	Glyphosate
C1.26D	0.015	18.8095	77053.4	5.1369e+06	6.7107	26D	Mowing
C2.26D	0.0098	19.4969	50060.7	5.10824e+06	6.70827	26D	Mowing
C3.26D	0.011	19.6211	46307.4	4.20976e+06	6.62426	26D	Mowing
C4.26D	0.0096	19.2986	56692.6	5.90547e+06	6.77125	26D	Mowing
G1.26D	0.0096	19.0696	65450.8	6.81779e+06	6.83364	26D	Glyphosate
G2.26D	0.009	19.2239	59414.7	6.60164e+06	6.81965	26D	Glyphosate
G3.26D	0.01	19.1335	62879.2	6.28792e+06	6.79851	26D	Glyphosate
G4.26D	0.0095	19.8434	40280.9	4.2401e+06	6.62738	26D	Glyphosate

## Sheet: qPCR_AOB
Sample	Template DNA (µg) per reaction	Cт	Gene copy number	Gene copy number / µg DNA	Log gene copy number / µg DNA	Sampling date	Suppression
C1.4D	0.01	25.6603	758.575	75857.5	4.88	4D	Mowing
C2.4D	0.011	23.8855	2195.29	199571	5.3001	4D	Mowing
C3.4D	0.0099	25.2251	984.4	99434.3	4.99754	4D	Mowing
C4.4D	0.0095	24.8282	1248.46	131417	5.11865	4D	Mowing
G1.4D	0.0098	26.0967	584.167	59608.9	4.77531	4D	Glyphosate
G2.4D	0.0085	23.8567	1676.97	197290	5.29511	4D	Glyphosate
G3.4D	0.0071	28.2019	138.923	19566.7	4.29152	4D	Glyphosate
G4.4D	0.0056	25.4288	871.367	155601	5.19201	4D	Glyphosate
C1.10D	0.0089	24.6726	1370.3	153967	5.18743	10D	Mowing
C2.10D	0.008	24.7933	1274.79	159349	5.20235	10D	Mowing
C3.10D	0.0087	23.7554	2373.07	272767	5.43579	10D	Mowing
C4.10D	0.009	23.9062	2168.16	240906	5.38185	10D	Mowing
G1.10D	0.01	25.3567	909.78	90978	4.95894	10D	Glyphosate
G2.10D	0.0087	25.9629	632.882	72745.1	4.8618	10D	Glyphosate
G3.10D	0.0096	26.609	429.857	44776.7	4.65105	10D	Glyphosate
G4.10D	0.0079	23.3194	2281.89	288847	5.46067	10D	Glyphosate
C1.17D	0.0096	25.3547	910.891	94884.5	4.9772	17D	Mowing
C2.17D	0.0078	24.8461	1235.12	158349	5.19961	17D	Mowing
C3.17D	0.0084	24.7231	1329.5	158274	5.19941	17D	Mowing
C4.17D	0.0077	23.8433	2251.43	292393	5.46597	17D	Mowing
G1.17D	0.0076	26.6243	425.943	56045.2	4.74854	17D	Glyphosate
G2.17D	0.011	27.1257	315.48	28680	4.45758	17D	Glyphosate
G3.17D	0.0053	25.7148	734.243	138537	5.14156	17D	Glyphosate
G4.17D	0.0088	26.9137	358.181	40702.4	4.60962	17D	Glyphosate
C1.26D	0.015	24.9964	1128.8	75253.3	4.87653	26D	Mowing
C2.26D	0.0098	25.2421	974.395	99428	4.99751	26D	Mowing
C3.26D	0.011	24.0136	2033.16	184833	5.26678	26D	Mowing
C4.26D	0.0096	24.328	1684.28	175446	5.24414	26D	Mowing
G1.26D	0.0096	26.6522	418.891	43634.5	4.63983	26D	Glyphosate
G2.26D	0.009	24.5211	1145.86	127318	5.10489	26D	Glyphosate
G3.26D	0.01	24.236	1349.28	134928	5.1301	26D	Glyphosate
G4.26D	0.0095	26.9531	284.235	29919.5	4.47595	26D	Glyphosate

## Sheet: qPCR_AOA
Sample	Template DNA (µg) per reaction	Cт	Gene copy number	Gene copy number / µg DNA	Log gene copy number / µg DNA	Sampling date	Suppression
C1.4D	0.01	21.6982	19927.8	1.99278e+06	6.29946	4D	Mowing
C2.4D	0.011	21.4817	22618.5	2.05623e+06	6.31307	4D	Mowing
C3.4D	0.0099	21.5876	21259.7	2.14744e+06	6.33192	4D	Mowing
C4.4D	0.0095	20.6336	18815.5	1.98057e+06	6.29679	4D	Mowing
G1.4D	0.0098	22.4369	12938.4	1.32024e+06	6.12065	4D	Glyphosate
G2.4D	0.0085	20.783	34032.2	4.00379e+06	6.60247	4D	Glyphosate
G3.4D	0.0071	21.6414	20601.5	2.90161e+06	6.46264	4D	Glyphosate
G4.4D	0.0056	19.7274	32671.7	5.83422e+06	6.76598	4D	Glyphosate
C1.10D	0.0089	20.8132	33436.9	3.75696e+06	6.57484	10D	Mowing
C2.10D	0.008	20.2892	45426.9	5.67836e+06	6.75422	10D	Mowing
C3.10D	0.0087	20.5826	38264.9	4.39826e+06	6.64328	10D	Mowing
C4.10D	0.009	20.727	17776.1	1.97513e+06	6.29559	10D	Mowing
G1.10D	0.01	20.5347	39351.6	3.93516e+06	6.59496	10D	Glyphosate
G2.10D	0.0087	21.1797	26986.6	3.10191e+06	6.49163	10D	Glyphosate
G3.10D	0.0096	21.1443	27551.5	2.86995e+06	6.45787	10D	Glyphosate
G4.10D	0.0079	22.645	5528.51	699811	5.84498	10D	Glyphosate
C1.17D	0.0096	19.8166	59884.6	6.23798e+06	6.79504	17D	Mowing
C2.17D	0.0078	20.7497	34701.6	4.44893e+06	6.64826	17D	Mowing
C3.17D	0.0084	19.0664	92864.8	1.10553e+07	7.04357	17D	Mowing
C4.17D	0.0077	21.2121	13229.8	1.71816e+06	6.23506	17D	Mowing
G1.17D	0.0076	20.1264	49961.8	6.57392e+06	6.81782	17D	Glyphosate
G2.17D	0.011	20.3993	42593	3.87209e+06	6.58795	17D	Glyphosate
G3.17D	0.0053	21.5424	21829	4.11868e+06	6.61476	17D	Glyphosate
G4.17D	0.0088	20.1999	24503.5	2.78449e+06	6.44474	17D	Glyphosate
C1.26D	0.015	20.9195	31421	2.09473e+06	6.32113	26D	Mowing
C2.26D	0.0098	19.8295	59436.7	6.06497e+06	6.78283	26D	Mowing
C3.26D	0.011	20.6521	36740.5	3.34004e+06	6.52375	26D	Mowing
C4.26D	0.0096	20.0543	26774	2.78896e+06	6.44544	26D	Mowing
G1.26D	0.0096	22.7279	10913.7	1.13685e+06	6.0557	26D	Glyphosate
G2.26D	0.009	21.5989	21119.5	2.34661e+06	6.37044	26D	Glyphosate
G3.26D	0.01	21.9739	16960.7	1.69607e+06	6.22944	26D	Glyphosate
G4.26D	0.0095	22.1596	7429.53	782056	5.89324	26D	Glyphosate

## Sheet: qPCR_Actinobacteria
Sample	Template DNA (µg) per reaction	Cт	Gene copy number	Gene copy number / µg DNA	Log gene copy number / µg DNA	Sampling date	Suppression
C1.4D	0.01	19.1673	332532	3.32532e+07	7.52183	4D	Mowing
C2.4D	0.011	19.2346	317766	2.88878e+07	7.46071	4D	Mowing
C3.4D	0.0099	19.8271	213091	2.15244e+07	7.33293	4D	Mowing
C4.4D	0.0095	19.7696	221522	2.33181e+07	7.36769	4D	Mowing
G1.4D	0.0098	19.9365	197939	2.01978e+07	7.3053	4D	Glyphosate
G2.4D	0.0085	19.9454	196755	2.31476e+07	7.36451	4D	Glyphosate
G3.4D	0.0071	19.7773	220375	3.10387e+07	7.4919	4D	Glyphosate
G4.4D	0.0056	19.7974	217401	3.88216e+07	7.58907	4D	Glyphosate
C1.10D	0.0089	20.6131	125417	1.40918e+07	7.14897	10D	Mowing
C2.10D	0.008	20.3149	153350	1.91688e+07	7.28259	10D	Mowing
C3.10D	0.0087	20.0812	179533	2.0636e+07	7.31463	10D	Mowing
C4.10D	0.009	20.2473	160502	1.78336e+07	7.25124	10D	Mowing
G1.10D	0.01	19.7921	218180	2.1818e+07	7.33881	10D	Glyphosate
G2.10D	0.0087	20.114	175598	2.01837e+07	7.305	10D	Glyphosate
G3.10D	0.0096	19.5377	259025	2.69818e+07	7.43107	10D	Glyphosate
G4.10D	0.0079	20.1433	172172	2.1794e+07	7.33834	10D	Glyphosate
C1.17D	0.0096	19.6363	242363	2.52462e+07	7.4022	17D	Mowing
C2.17D	0.0078	19.9956	190204	2.43851e+07	7.38712	17D	Mowing
C3.17D	0.0084	19.8459	210409	2.50487e+07	7.39878	17D	Mowing
C4.17D	0.0077	20.0405	184530	2.3965e+07	7.37958	17D	Mowing
G1.17D	0.0076	20.3255	152260	2.00342e+07	7.30177	17D	Glyphosate
G2.17D	0.011	19.3391	296147	2.69225e+07	7.43011	17D	Glyphosate
G3.17D	0.0053	19.4899	267509	5.04734e+07	7.70306	17D	Glyphosate
G4.17D	0.0088	20.3198	152846	1.73688e+07	7.23977	17D	Glyphosate
C1.26D	0.015	18.3969	559091	3.72728e+07	7.57139	26D	Mowing
C2.26D	0.0098	19.5226	261665	2.67005e+07	7.42652	26D	Mowing
C3.26D	0.011	17.9772	742005	6.7455e+07	7.82901	26D	Mowing
C4.26D	0.0096	18.726	447811	4.66469e+07	7.66882	26D	Mowing
G1.26D	0.0096	18.8955	399424	4.16067e+07	7.61916	26D	Glyphosate
G2.26D	0.009	18.9633	381582	4.2398e+07	7.62735	26D	Glyphosate
G3.26D	0.01	18.6923	458097	4.58097e+07	7.66096	26D	Glyphosate
G4.26D	0.0095	19.5433	258045	2.71627e+07	7.43397	26D	Glyphosate
